# Supplementary material for: Laser Microdissection of the Alveolar Duct Enables Single-Cell Genomic Analysis
Source: Front Oncol. 2014 Sep 24;4:260. doi: 10.3389/fonc.2014.00260 (PMC4173809; doi:10.3389/fonc.2014.00260)
Supplement: Supplementary file 1 [file Data_Sheet1.XLSX]

## Sheet: Bennett et al 2014 SCA data Fro
PCR array
		1	2	3	4	5	6	7	8	9	10	11	12	13	14	15	16	17	18	19	20	21	22	23	24	25	26	27	28	29	30	31	32	33	34	35	36	37	38	39	40	41	42	43	44	45	46	47	48
		Acta2	Casp3	Ctsk	Ephx1	Fgf1	Flt4	Itgav	Kdr	Mapk1	Npr1	Pten	Sphk1	Akt1	Casp8	Egf	Ephx2	Fgf10	Fn1	Itgb1	Kras	Mapk14	Pdgfa	Ptpn11	Tgfa	Angpt2	Cdh5	Egfr	Erbb2	Fgf2	Hbegf	Itgb2	Lep	Mapk3	Pdgfb	S1pr1	Tgfb1	Bax	Cela1	Eln	Ereg	Fgf7	Hgf	Itgb3	Lox	Mapk8	Pdgfra	Serpine1	Timp1
1	1_C03_1	999	999	15.0074	26.9752	999	17.2903	999	999	18.2348	17.1524	17.8582	20.007	18.8615	16.896	999	28.0249	999	16.1922	17.2817	999	17.2048	999	17.5487	999	999	999	999	21.0526	999	999	15.8958	999	17.128	999	999	16.6959	18.5331	999	26.9921	19.3955	999	999	999	19.1267	999	21.8469	18.1374	999
2	1_C02_9	999	999	17.1158	21.8568	999	17.7144	999	999	18.6762	16.6207	999	17.7944	17.6228	16.623	999	28.5815	999	17.23	16.8114	18.5786	18.1224	999	20.8211	999	999	999	999	21.4804	999	999	16.4947	999	15.6308	999	22.688	15.785	20.9599	999	25.8997	999	999	999	999	18.3919	999	21.8486	15.7563	999
3	1_C01_17	999	999	999	20.7565	999	16.1408	999	999	20.545	15.3121	999	17.1119	999	19.1858	999	999	999	999	999	999	999	999	999	999	999	22.071	999	19.0965	999	999	17.838	999	20.0127	999	22.0829	22.9072	999	999	26.4083	999	999	999	999	17.5811	999	20.1515	19.247	999
4	0_C49_25	999	999	999	999	17.6375	999	999	999	999	999	18.2304	999	999	999	999	999	999	999	999	999	999	999	19.1362	999	999	999	999	999	999	999	999	999	999	999	999	999	999	999	999	999	999	999	999	999	999	999	999	999
5	1_C50_33	999	999	999	19.712	999	16.188	19.8086	15.3011	16.6209	14.2768	17.8909	17.2591	16.3746	17.2908	999	27.5185	999	12.7414	14.8533	16.62	16.5103	18.8056	18.0172	999	999	13.5256	999	18.1219	999	999	16.775	999	15.3305	19.4736	18.3957	16.374	17.1495	999	15.5334	999	999	19.8565	999	17.3565	16.1573	21.246	17.7543	999
6	1_C51_41	999	19.8536	999	21.3306	999	15.8718	999	999	19.7813	15.9349	999	19.2686	19.2056	999	999	999	999	999	19.2891	999	18.1843	999	18.5325	999	999	999	999	21.3957	999	999	21.3317	999	999	999	22.4224	999	999	999	23.5884	19.407	999	999	16.8325	17.9746	999	21.0568	18.8674	999
7	1_C06_49	999	18.5458	16.0274	21.9887	999	19.862	999	999	17.4856	16.5577	16.908	17.3097	19.6646	18.0335	999	27.0237	999	17.7167	16.8881	18.6768	17.1229	999	999	999	999	999	999	20.7333	999	999	17.3831	999	17.0762	999	23.6446	15.7782	17.1929	999	25.909	999	999	999	27.6918	18.0945	999	999	16.8327	999
8	0? debris_C05_57	999	999	999	999	999	19.1749	999	14.5425	18.9887	999	19.3128	999	18.6021	999	999	999	999	999	16.1777	999	999	999	18.4678	999	999	15.499	999	999	999	999	999	999	999	17.9975	17.871	999	18.8206	999	999	999	999	19.4956	999	999	999	999	999	999
9	2_C04_65	999	18.5764	999	21.4277	999	16.0325	999	999	999	16.7331	19.2544	17.2157	18.3691	19.4783	999	999	999	999	21.0046	999	17.7411	21.4264	999	999	999	999	999	20.2437	999	999	19.3682	999	18.9571	20.1923	22.5218	18.2862	999	999	23.7733	999	999	999	999	17.5164	999	20.5193	19.5562	999
10	1_C52_73	999	999	18.6197	22.7465	999	999	19.3758	999	17.8785	19.2779	18.1654	18.4505	17.7277	18.8521	999	26.592	999	999	16.881	19.5356	16.9039	999	18.7527	999	999	999	999	21.2219	999	999	16.9228	999	15.7551	999	999	17.5566	18.8912	999	25.0897	999	999	999	999	18.6403	999	22.5486	19.098	999
11	1_C53_81	999	999	999	21.1636	999	15.7089	999	999	999	16.2683	999	17.2817	23.5417	999	999	999	999	21.0804	19.6922	999	999	999	999	999	999	999	999	20.0545	999	999	19.6262	999	999	999	22.0017	22.9813	999	999	27.507	999	999	999	999	18.1523	999	21.6863	18.2574	999
12	1_C54_89	999	18.9242	15.5633	17.4409	999	14.846	19.3383	16.895	19.2364	15.821	19.2182	17.3894	999	17.3052	999	26.7619	999	17.2934	18.1642	24.6474	19.1409	19.9739	18.127	999	22.1183	19.4966	999	18.6258	999	999	15.5946	999	15.3084	999	19.4639	16.0365	18.1927	999	18.2188	999	999	999	999	16.421	999	21.2456	15.8469	999
13	0_C09_2	999	999	999	22.7064	999	16.5584	999	26.2966	999	16.6882	999	18.9881	999	999	999	28.6227	999	999	999	999	999	999	999	999	999	27.1298	999	19.6142	999	999	20.0084	999	999	999	23.1039	24.5425	999	999	26.415	999	999	999	999	18.4272	999	23.9311	19.7521	999
14	1_C08_10	999	999	19.6661	16.8046	18.9086	16.5582	19.664	18.3091	17.3219	15.1075	18.2777	17.2312	19.9948	17.8797	999	27.3725	18.3739	999	16.2993	18.7847	17.4733	20.101	18.909	999	999	14.5788	17.4404	19.3699	999	999	20.3149	999	18.0689	18.6377	17.6417	17.2274	19.3049	999	17.8167	999	999	999	999	17.2972	999	17.3026	18.0902	20.1443
15	1_C07_18	999	999	18.6951	18.3592	18.4855	14.9667	17.9753	13.5799	18.1874	15.6565	16.8979	17.2927	17.3104	17.6995	999	999	999	999	15.869	19.3694	16.0022	999	17.9579	999	999	12.5799	999	17.8002	999	999	19.131	999	16.7185	16.9979	15.6329	16.2865	999	999	17.7259	999	999	18.8912	999	17.8466	18.9009	23.9009	17.2929	999
16	1_C55_26	999	999	999	17.1504	999	16.9999	999	999	999	17.017	999	19.8605	19.747	999	999	26.3004	999	15.7127	16.933	18.2047	999	999	19.2596	999	999	16.4987	999	999	999	999	20.3101	999	16.5343	19.2534	21.6561	18.479	999	23.796	17.347	999	999	999	999	19.0031	999	999	18.5875	999
17	1-2?_C56_34	999	20.3317	16.1639	22.1589	23.5313	15.4744	999	18.2544	17.4668	15.2131	19.6785	17.8056	19.3175	17.5992	999	999	999	16.7216	17.8332	999	17.6687	999	19.5172	999	999	17.5906	999	19.8512	999	999	16.749	999	18.1467	999	18.9921	19.3041	999	999	24.1866	17.0501	999	999	999	17.587	999	22.202	16.9578	999
18	1_C57_42	999	999	13.88	22.1882	999	16.7415	999	999	999	18.948	999	18.0814	999	999	999	26.3211	999	19.3729	999	999	999	999	999	999	23.2865	999	999	999	999	999	19.6651	999	999	999	999	17.3958	18.7898	999	999	999	999	999	999	17.8459	999	22.9468	18.7766	999
19	1_C12_50	999	18.5133	17.1803	17.1505	999	14.4059	18.918	15.7285	16.948	14.2974	16.0414	15.5953	17.6349	16.9079	999	28.6458	999	999	14.7158	17.7504	999	999	17.5075	999	999	13.1728	999	19.1386	999	18.3955	17.5149	999	14.1986	18.0506	15.3238	17.1934	17.2817	999	23.2461	999	999	19.0411	999	16.3993	18.4054	20.4076	16.1869	999
20	1_C11_58	999	999	17.5914	17.5607	999	14.6428	19.7186	18.4907	17.0218	14.8918	20.7898	16.7077	16.6447	19.1473	999	27.3846	999	12.0687	16.1961	999	16.6044	999	999	999	999	16.0376	999	19.9262	999	18.418	16.2656	999	17.1482	19.6662	18.0982	16.6241	17.9921	999	18.8974	19.2205	999	999	18.3104	16.6582	999	21.3161	16.629	999
21	1_C10_66	999	999	999	21.3865	18.9572	15.7204	999	999	999	15.7217	19.4891	17.5469	17.2138	999	999	28.642	999	999	999	17.9088	999	999	999	999	999	18.1355	999	19.7335	999	999	19.2121	999	16.9742	999	23.066	18.9807	999	999	25.7022	999	999	999	28.8613	19.1734	999	21.6351	18.3122	999
22	1_C58_74	999	999	18.0796	20.2493	999	15.4487	999	999	18.2747	16.4604	19.2682	17.0892	18.72	999	999	999	999	18.2129	17.5633	999	18.8034	999	999	999	999	999	999	19.6849	999	999	17.1621	999	17.2467	999	23.518	25.1642	999	999	24.6643	999	999	999	999	17.8909	999	23.0777	17.9153	999
23	1_C59_82	999	18.813	999	22.3851	999	15.3447	999	999	999	15.782	999	18.46	999	999	999	999	999	999	20.2359	999	999	999	999	999	22.2096	999	999	21.3848	999	999	18.4881	999	999	999	22.6027	999	999	999	23.7047	999	999	999	999	17.626	999	20.8382	18.9993	999
24	1_C60_90	999	18.707	17.8673	20.9526	999	20.8266	999	19.398	19.919	16.3078	999	16.6894	999	999	999	27.9102	999	18.8112	17.5866	19.4853	999	999	999	999	999	16.6024	999	20.446	999	999	18.3347	999	17.5061	999	23.5383	17.281	19.1269	999	24.151	17.8526	999	999	999	17.9606	999	999	17.9684	999
25	1_C15_3	999	999	999	24.3723	999	17.6482	999	999	999	16.219	999	21.5232	999	999	999	999	999	19.6655	999	999	999	999	18.9969	999	22.831	999	999	21.0927	999	999	19.9651	999	999	999	999	18.5967	999	999	25.7986	18.4779	999	999	999	18.5346	999	23.3288	18.1108	999
26	2_C14_11	999	18.8121	999	18.7439	999	15.8531	999	999	19.2708	16.169	23.826	18.6965	17.158	19.9625	999	27.8868	999	18.1082	16.4589	17.1779	17.9362	999	20.3441	999	999	999	999	20.3869	999	999	18.0785	999	16.0926	999	21.6719	999	999	999	12.467	999	17.2982	999	27.3519	17.3229	999	15.771	17.8536	19.7633
27	1_C13_19	999	999	999	22.1065	999	17.9755	999	999	20.0512	18.3099	999	19.3612	18.0796	999	999	26.7209	999	999	19.2198	999	18.5576	999	19.1677	999	999	999	999	20.0878	999	999	16.2552	999	16.6767	999	22.5996	16.6152	18.7278	999	999	999	999	999	999	19.0429	999	999	16.4234	999
28	1_C61_27	999	999	999	24.4189	999	16.8976	999	999	999	17.7857	999	18.9185	999	999	999	999	999	999	999	999	999	999	999	999	999	999	999	26.406	999	999	23.0492	999	27.416	999	999	999	999	999	999	999	999	999	999	19.4086	999	22.0605	19.7015	999
29	1_C62_35	999	999	19.076	15.8844	999	14.906	999	18.1974	17.2113	16.9065	999	16.8121	16.8199	18.2117	999	999	999	999	15.8351	999	16.4349	999	19.0997	999	999	14.8362	999	18.816	999	999	18.1235	999	16.5615	17.9847	16.9615	17.7771	16.2429	999	26.2869	999	999	999	28.6196	16.0739	999	19.8209	17.4031	18.6184
30	1_C63_43	999	999	999	17.4671	17.5962	17.9671	18.1177	999	16.882	16.6439	15.9434	16.8824	17.7767	17.1127	999	999	999	18.6879	15.3461	20.0651	17.3349	999	17.4814	999	999	999	999	22.7325	999	999	999	999	999	999	17.4938	16.5624	999	999	27.1481	999	999	999	999	19.7194	999	999	17.6591	999
31	1_C18_51	999	999	16.1933	22.007	15.946	17.6298	999	19.8262	16.4721	15.4924	999	17.9645	17.5557	19.2646	999	999	999	999	18.0355	999	999	999	17.7893	999	999	15.6799	999	18.8446	999	999	16.6625	999	14.5644	999	19.2327	26.1233	19.2128	23.8631	16.9862	999	999	999	999	17.6155	17.7908	23.6633	17.5889	999
32	1_C17_59	999	999	17.1873	18.7565	999	16.31	19.4052	26.644	17.4088	15.7826	18.1287	17.063	15.6299	18.8758	999	18.9143	999	14.6999	16.8182	16.3888	16.3958	999	19.8616	999	999	999	18.1433	19.919	999	999	18.3012	999	16.5809	999	22.1157	18.7259	17.7124	999	23.4364	17.7422	15.7219	999	28.0735	17.0173	999	14.9271	18.803	15.2464
33	3?_C16_67	999	999	999	19.9661	19.8977	14.5	18.7643	17.6963	999	14.3669	18.5883	15.2685	999	999	999	28.2046	999	20.9612	18.3804	19.9367	999	999	999	999	23.6342	18.4784	999	19.1911	999	999	18.8266	999	19.9864	22.2198	19.2209	999	999	999	25.4704	999	999	999	999	16.0356	999	18.6674	16.6503	999
34	2_C64_75	999	16.9047	16.7656	22.1157	999	15.1992	999	15.2421	16.7686	15.4797	17.869	17.2198	999	17.2923	999	26.8174	999	15.3757	15.7205	999	18.2379	999	999	999	999	14.0303	999	18.9176	999	999	16.4108	999	15.3939	999	16.7107	15.0402	18.6811	999	25.2054	999	999	999	999	18.4362	999	23.9073	16.8405	999
35	1_C65_83	999	999	14.86	23.4372	999	17.8048	999	999	999	17.4069	999	18.1601	16.6791	17.7711	999	26.2176	999	999	16.7761	19.3135	999	999	17.1843	999	999	999	999	20.2061	27.0824	999	17.5511	999	15.7252	999	25.2566	15.6378	16.0327	999	27.9488	16.1836	999	999	999	19.1028	999	25.0382	16.8452	999
36	1_C66_91	999	999	14.8414	25.4429	999	17.3107	999	999	17.0383	17.223	17.149	18.1546	17.6625	19.3273	999	27.2495	999	999	17.7902	18.6375	16.6189	999	19.2543	999	999	999	999	19.8752	999	999	15.6658	999	15.6339	999	999	15.8522	18.2468	999	999	999	999	999	999	19.2391	999	999	15.3985	999
37	1_C21_4	999	999	17.422	17.5833	999	15.9367	999	999	18.6298	17.1643	18.6187	18.8947	999	999	19.528	19.2845	999	16.082	17.2595	999	999	999	17.7822	999	999	999	16.4475	19.4927	22.2499	999	20.89	999	18.5299	999	23.7117	25.4275	18.3912	999	18.8631	999	999	999	18.0143	17.0577	20.0495	15.5148	19.8938	16.337
38	1_C20_12	999	17.2707	14.2504	17.0373	19.1177	15.8142	19.703	14.9084	17.3595	14.9066	16.7989	19.8743	15.9024	15.5794	999	999	999	18.3089	14.2368	17.1484	17.8899	19.822	16.8551	999	18.0403	12.8066	999	20.5095	999	999	17.0958	999	14.8773	16.3944	17.0949	15.6616	17.0079	999	17.9286	999	999	19.6995	999	18.7901	19.132	999	16.7443	999
39	1_C19_20	999	999	16.1955	28.8293	999	17.4443	999	999	16.9895	999	999	20.746	17.0692	18.4095	999	28.2063	999	16.1132	16.8333	999	18.8214	999	17.8538	999	999	999	999	21.0163	999	999	17.6727	999	18.108	19.0122	23.1888	16.4631	18.1782	999	999	18.7486	999	999	999	20.0978	999	999	20.059	999
40	2_C67_28	999	999	999	20.8135	999	16.7133	999	999	999	15.3818	999	17.5301	999	999	999	27.2544	999	19.5455	999	999	999	999	999	999	999	999	999	20.4516	999	999	18.5889	999	25.4463	999	22.2786	999	999	999	25.6596	999	999	999	999	18.1114	999	23.7222	18.5579	999
41	1-2?_C68_36	999	999	999	999	999	19.0549	999	999	999	15.6311	999	19.5621	999	999	999	999	999	999	999	999	999	999	999	999	999	999	999	20.4978	999	999	21.7569	999	24.5609	999	999	999	999	999	999	999	999	999	999	19.0363	999	20.6229	19.5611	999
42	1_C69_44	999	999	999	20.8794	999	16.3492	999	25.8688	999	15.704	999	17.8081	999	999	999	999	999	19.745	19.3584	999	999	999	999	999	999	999	999	19.8773	999	999	19.2505	999	999	999	22.5512	26.8611	999	999	25.1595	999	999	999	999	16.7062	999	21.3479	19.0746	999
43	1_C24_52	999	16.6537	20.8534	20.7911	999	15.1067	999	17.6903	999	14.5776	19.5026	16.5208	16.7769	999	999	27.61	999	999	14.9438	16.2369	999	999	18.8233	999	22.2483	17.8488	999	19.0952	999	999	17.9659	999	19.7909	999	20.2643	17.9435	16.2193	999	19.5993	999	999	999	999	16.467	999	21.0319	17.7389	999
44	1_C23_60	999	17.8156	13.392	21.5159	999	16.8966	17.3122	999	18.0376	17.2856	17.0891	16.9156	16.1135	15.8671	999	28.0028	999	15.9428	14.5405	999	17.6109	999	19.5064	999	22.2863	999	999	20.1505	999	999	17.2262	999	16.04	999	18.7252	15.7866	16.5551	999	24.6998	999	999	17.7952	999	18.7627	17.018	22.9164	17.9015	999
45	1_C22_68	999	19.5714	16.912	19.3253	999	16.3982	19.2513	999	17.0041	15.76	17.1384	18.2688	16.5615	19.1859	999	999	17.1406	16.0146	16.6898	999	17.6543	18.5944	17.6745	999	999	999	25.6917	19.8375	21.6294	999	17.5094	999	16.591	999	22.0294	17.1596	19.8495	999	15.0004	19.3194	17.6311	19.164	28.6486	15.1217	18.2001	19.6263	17.6236	16.2555
46	1_C70_76	18.5777	16.5047	15.8503	18.1516	999	17.7485	18.86	28.9837	16.6697	16.9604	17.6512	18.551	16.7508	999	999	999	999	18.8372	15.707	19.4043	23.7346	19.0748	15.9714	999	999	999	18.8472	19.7489	21.403	999	21.0319	999	15.108	999	999	18.1106	16.4457	999	12.0924	999	16.2192	19.2093	999	19.2719	18.8621	14.9064	20.5416	16.1717
47	1_C71_84	999	999	18.9587	20.8833	999	15.4796	999	28.8984	999	18.2629	18.5832	17.3945	999	999	999	28.4736	999	999	19.5342	19.5266	999	999	999	999	999	999	999	19.0388	999	999	18.161	999	20.6712	999	23.4754	999	20.5991	999	26.9615	999	999	999	28.0038	17.699	999	21.2538	18.3979	999
48	1_C72_92	999	17.1144	15.2788	16.8135	999	15.6955	999	17.7162	16.3376	15.1122	18.1856	18.0109	17.5163	17.1246	999	28.672	999	13.808	15.0278	999	18.9833	999	19.663	999	999	14.0648	999	19.7099	999	23.2522	15.3279	999	15.4672	17.9914	17.7754	15.2048	19.0837	999	20.0586	999	999	18.9488	999	18.2633	17.5458	23.8888	15.9912	999
49	1_C25_5	999	999	18.8456	22.8758	999	17.4359	999	999	999	16.8576	999	17.3505	999	999	999	27.0428	999	999	999	999	999	999	999	999	22.3198	999	999	20.499	999	999	18.8933	999	999	999	999	25.1274	999	999	24.2617	999	999	999	23.1053	17.5308	999	999	18.2386	999
50	1? debris_C26_13	999	999	999	999	999	999	999	999	999	999	999	999	999	999	999	999	999	999	999	999	999	999	999	999	999	999	999	999	999	999	999	999	999	999	999	999	999	999	999	999	999	999	999	999	999	999	999	999
51	1_C27_21	999	18.1034	17.4997	17.0576	999	15.0634	19.1307	18.4029	16.2893	15.4805	18.1129	17.438	16.2534	17.0348	999	999	999	12.8546	15.4722	18.8213	17.3812	999	18.2562	999	21.5715	14.4223	999	18.0995	999	999	16.3233	999	16.2237	17.2356	16.7546	15.6387	17.7546	999	17.871	15.3111	999	19.3533	16.2078	16.8907	999	20.8343	14.9748	999
52	1_C75_29	999	999	999	16.6025	17.1121	15.3302	18.9188	12.7563	15.7483	18.1078	16.6945	20.8986	16.4698	18.9117	999	26.197	999	999	14.9841	18.4442	17.3541	999	16.9164	999	999	12.8377	999	20.2442	999	999	18.7054	999	14.5998	15.2282	14.3507	15.0191	17.0166	999	25.0984	18.5938	999	999	999	19.2505	19.8053	21.3252	16.3794	999
53	1_C74_37	999	999	18.695	20.974	999	15.3011	999	999	999	15.2697	999	17.627	999	999	999	26.6717	999	999	999	999	999	23.6453	999	999	999	17.4016	999	19.8211	999	999	18.7957	999	18.0318	999	19.6226	999	999	999	25.9971	999	999	999	999	17.1169	999	24.7863	17.6162	999
54	1_C73_45	999	999	999	21.4906	999	15.3566	999	999	999	16.9922	999	20.7203	999	999	999	999	999	999	999	999	999	999	999	999	999	999	999	20.5491	999	999	28.2304	999	27.2285	999	999	25.4531	999	999	25.2309	999	999	999	999	18.5909	999	22.127	19.4037	999
55	1_C28_53	999	999	18.5364	21.7348	999	17.8789	999	18.9417	18.7519	17.9718	20.3867	18.5363	19.727	17.5547	999	26.7449	999	16.8967	17.1441	999	999	999	17.7115	999	999	999	999	21.2861	999	999	16.9306	999	19.1011	999	999	16.6216	999	19.8524	26.7166	999	999	19.245	999	18.2031	999	22.3184	16.9209	999
56	2?_C29_61	17.1153	15.6967	17.8204	12.3494	14.3648	11.5049	15.1494	10.091	13.0529	10.7566	12.7675	13.2342	12.4618	13.8418	999	999	999	16.0036	10.4263	12.9698	13.1577	16.2659	13.5195	999	14.446	9.14528	999	15.1969	999	13.7972	14.9622	999	10.9304	13.0988	11.5795	12.287	13.3269	999	13.9715	999	18.5823	14.7194	17.9672	13.1092	15.0154	15.8897	12.7714	999
57	1_C30_69	999	999	17.852	20.2923	999	14.6094	999	28.5711	999	15.7267	999	16.6773	18.2085	999	999	999	999	19.1368	999	999	999	999	999	999	999	28.4545	999	19.621	999	999	18.327	999	27.1219	999	21.174	23.4218	999	999	24.2182	999	999	999	999	17.4339	999	21.694	17.3653	999
58	2?_C78_77	999	999	19.2511	23.0423	999	16.0522	999	18.7186	18.6306	15.0954	999	19.1371	17.3441	19.259	999	27.168	999	999	16.8622	999	999	999	17.7886	999	999	15.2446	999	20.3307	999	999	18.2456	999	17.2164	19.0673	18.1804	19.1856	999	999	24.5139	999	999	999	999	18.8457	999	22.5471	18.962	999
59	2_C77_85	999	999	999	22.9437	999	16.594	999	999	999	17.4251	999	19.7733	999	999	999	999	999	999	999	999	999	999	999	999	23.5675	999	999	19.6118	999	999	20.0355	999	28.4992	999	23.9385	999	999	999	25.5593	999	999	999	999	18.4388	999	23.8586	17.8786	999
60	1_C76_93	999	999	18.5645	16.7853	18.8372	14.9794	19.0509	15.4133	17.2066	14.4176	17.7782	17.4443	15.6155	17.2935	999	28.1958	999	999	14.7799	16.3308	999	999	16.6081	999	18.6265	13.7684	999	18.4367	999	999	15.351	999	15.1511	16.4855	16.959	15.6784	19.0714	999	27.139	999	999	18.5323	999	17.6363	18.7585	19.0048	17.2716	999
61	1_C31_6	999	17.8734	15.3776	18.669	999	15.1026	17.0927	999	16.4792	18.4085	17.8311	17.4921	17.1865	17.1667	999	999	999	12.6479	15.1695	18.0409	17.5725	20.0199	18.6496	999	999	999	999	21.6597	999	999	15.9341	999	14.6677	19.6494	20.5842	15.291	16.721	999	25.539	17.3042	999	999	999	18.2333	999	21.4324	16.3106	999
62	2?_C32_14	999	999	22.3422	21.3266	999	15.5745	999	20.215	999	15.6298	999	17.3573	999	999	999	28.1741	999	999	999	17.9792	999	999	19.0832	999	999	999	999	20.2589	999	999	18.9438	999	999	999	24.7164	17.6701	999	999	24.2404	999	999	999	999	17.0509	999	21.4395	18.7404	999
63	2?_C33_22	999	999	14.6697	14.3338	15.8467	15.5305	19.4909	999	16.3164	14.5365	15.7611	17.6029	15.9836	18.2814	999	999	999	999	14.9285	16.9536	16.0916	15.4912	16.9167	18.5769	999	19.7492	19.1636	18.091	999	16.6279	19.613	999	15.1383	999	20.4076	999	16.7302	999	24.4573	999	20.1677	999	999	17.8006	19.0768	21.2963	18.6063	999
64	0-1?_C81_30	999	999	999	24.352	999	999	999	999	999	17.8973	19.1156	21.5807	18.8912	20.9428	999	999	999	19.596	20.1435	18.816	999	999	19.2013	999	999	999	999	21.7129	999	999	18.7563	999	20.3301	999	23.5491	999	20.0517	999	999	999	999	999	999	20.1342	20.5067	23.8182	18.7578	999
65	1_C80_38	999	999	17.3355	19.1515	18.2816	17.9437	999	999	18.652	15.8824	17.6507	17.3842	999	999	999	999	999	16.0766	19.6574	19.7941	18.063	999	20.1116	999	999	999	18.3301	17.9173	20.5413	999	18.8461	999	17.6657	999	24.1319	19.4268	18.2636	27.8523	17.2742	999	999	999	999	17.4303	18.9926	16.8644	19.5327	16.615
66	0_C79_46	999	999	999	999	999	999	999	999	999	999	999	999	999	999	999	999	999	999	999	999	18.5098	999	17.4907	999	999	20.2948	999	999	999	999	999	999	19.2442	999	999	999	999	999	999	999	999	999	999	999	999	999	999	999
67	1_C34_54	999	999	17.2661	21.3076	999	16.6556	999	999	999	17.8508	999	18.007	999	999	999	27.133	999	20.1514	19.6335	999	999	999	999	999	999	999	999	21.4053	999	999	20.9364	999	999	999	23.5464	19.2184	999	999	24.1139	999	999	999	999	18.5979	999	999	18.7941	999
68	0?_C35_62	999	19.1154	999	21.7417	999	14.7347	19.8771	14.9313	16.7534	14.3373	18.1633	17.1855	18.3789	19.3984	999	27.1815	999	999	15.4489	18.6075	19.1926	999	999	999	17.6668	12.7319	999	17.9128	999	999	18.9909	999	15.6294	17.6396	16.4254	17.0499	17.0962	999	19.0142	999	999	17.5563	999	17.4067	999	20.2647	17.8209	999
69	1_C36_70	999	999	19.1804	15.2912	16.7442	15.6558	19.5469	28.9305	999	16.5025	16.9616	17.686	16.4657	999	999	25.6671	999	18.3151	16.6951	16.7806	17.3364	17.2492	17.9886	18.8161	999	999	16.5617	19.0029	999	19.0289	18.7359	999	17.4337	19.0816	999	18.5589	999	999	26.3641	999	999	999	999	17.8581	999	22.3415	18.1525	999
70	1_C84_78	999	999	17.8221	23.8979	999	17.2843	999	999	18.9419	19.3279	19.5863	999	999	20.393	999	27.4979	999	19.6279	16.7356	999	18.5919	999	19.0008	999	999	17.7654	999	19.4834	999	999	18.0925	999	17.9113	28.4668	999	17.6441	999	999	999	999	999	999	999	18.9776	999	999	19.1635	999
71	1_C83_86	999	999	999	999	999	999	999	999	999	999	999	999	999	999	999	999	999	999	999	999	999	999	999	999	999	999	999	999	999	999	999	999	999	999	999	999	999	999	999	999	999	999	999	999	999	999	999	999
72	1_C82_94	999	18.4695	12.1636	23.8917	999	15.9193	19.3756	28.3481	16.9605	16.1315	16.576	17.3473	18.464	16.7763	999	999	999	18.7144	15.8073	999	16.3401	999	18.813	999	999	999	999	20.5344	999	999	15.2317	999	16.0935	999	26.3325	16.0282	16.5179	19.6863	25.9144	999	999	999	27.7598	18.5403	18.9655	21.976	14.9642	999
73	1_C37_7	999	999	999	15.732	18.1033	16.301	18.3805	14.6633	17.4413	14.5168	16.5358	18.1192	16.4259	17.9431	999	999	999	999	14.6072	18.2138	18.9612	20.8946	16.4993	999	16.9208	13.7989	999	19.2828	999	999	16.9357	999	14.8289	17.2437	16.0653	16.4929	16.9442	999	19.0748	999	999	999	17.8745	17.893	999	22.1432	16.9729	999
74	1_C38_15	999	999	18.6912	17.8482	999	17.1911	999	999	999	17.8906	17.9688	18.8357	18.854	999	999	999	999	15.6348	17.5972	20.0418	17.6562	23.1605	20.636	999	999	21.6413	17.7331	21.2565	999	999	22.2786	999	19.4377	999	999	999	999	999	18.6908	999	999	999	999	18.5834	999	16.5726	19.8839	16.7912
75	1_C39_23	999	999	19.4935	23.6969	999	17.6631	999	999	21.3971	18.7977	999	19.4037	999	999	999	26.2318	999	21.4086	999	20.8748	999	999	999	999	999	999	999	25.1308	999	999	22.2826	999	999	999	999	20.8732	999	999	999	999	999	999	999	20.387	999	21.6519	19.2293	999
76	1_C87_31	999	17.9906	999	15.6759	999	16.9239	18.6789	17.0511	18.7208	16.3911	17.0172	17.4916	16.6505	17.5021	999	999	999	11.1523	14.1738	16.424	16.6036	19.3933	16.9763	999	999	14.8064	999	19.1066	999	999	14.0799	999	16.7485	18.056	16.5925	15.2838	17.6027	999	20.644	999	999	999	27.7143	19.9548	999	22.3716	14.113	999
77	1_C86_39	999	999	16.9753	25.4509	999	16.9559	999	26.3202	20.5848	18.9593	999	19.3718	19.7588	999	999	27.065	999	20.0339	19.6516	999	999	999	999	999	999	999	999	21.2605	999	999	21.4846	999	999	999	999	19.7059	999	999	27.5952	999	999	999	999	999	999	23.2132	18.6036	999
78	1_C85_47	999	19.5678	17.7208	20.8923	999	17.5467	999	999	999	17.3902	20.6142	19.7667	19.8718	999	999	999	999	20.6396	20.9296	19.3171	999	999	20.9507	999	999	20.8514	999	21.7224	999	999	19.509	999	19.9796	999	21.5915	999	20.098	999	26.2933	999	999	999	999	19.3893	999	999	18.6916	999
79	1-2?_C40_55	999	19.7848	22.2833	18.7873	999	17.3642	999	15.0944	18.7577	15.7723	18.7917	17.6445	18.5631	19.8182	999	999	999	18.72	16.5294	20.3591	16.495	20.0329	19.5985	999	999	14.6309	999	19.7176	999	999	19.015	999	17.821	17.5785	17.9187	17.5963	19.3887	999	18.3935	999	999	999	20.2416	17.7101	999	999	17.9395	999
80	1_C41_63	999	999	999	22.0305	999	16.6372	999	999	999	16.7668	999	18.379	19.0445	999	999	27.9422	999	20.0471	18.8228	999	999	999	999	999	999	999	999	20.9012	999	999	17.12	999	18.2004	999	26.0674	19.1051	19.3635	999	27.9134	999	999	999	28.6326	17.7202	19.0277	999	17.6615	999
81	1_C42_71	999	999	14.6203	22.3989	999	14.9382	999	16.9597	18.0785	15.9381	16.5296	17.5043	16.168	16.6204	999	999	999	17.7286	15.8176	18.0514	18.3449	999	999	999	999	14.0687	999	18.6154	999	999	17.5067	999	14.8591	16.9323	16.7087	15.7584	18.9849	999	18.6692	999	999	999	999	17.7817	999	21.9755	18.8208	999
82	1_C90_79	999	999	20.7133	18.9251	999	17.2801	19.7784	999	17.8428	16.8066	999	17.9308	19.42	18.7861	18.2968	26.6864	999	20.0278	16.9792	999	999	999	18.804	999	999	999	999	22.6534	999	999	17.9651	999	18.8535	27.4221	999	17.6387	18.7301	999	24.4262	999	999	999	999	18.6586	999	23.9159	18.7313	999
83	1_C89_87	999	18.8699	24.498	18.5616	26.0157	12.1071	999	18.0496	999	12.4751	999	13.5198	999	999	999	999	999	14.3092	16.6046	18.4349	19.1091	18.898	999	999	999	16.3283	999	17.6631	999	999	16.0265	999	17.2344	19.8821	18.0904	17.228	999	999	19.4973	999	999	18.5441	999	13.755	999	18.6098	15.062	999
84	1_C88_95	999	18.2619	16.6139	24.2886	999	17.143	999	999	18.3257	16.3332	18.5897	18.1822	18.4946	16.2531	999	999	999	17.8371	17.038	999	999	999	999	999	999	17.5368	999	21.9663	999	999	17.6511	999	16.5545	999	22.2613	15.9822	18.3094	999	27.4038	999	19.3049	19.7817	999	18.9919	19.4843	22.4989	16.5271	999
85	1_C43_8	999	999	999	21.7866	999	15.7191	999	999	999	17.8812	999	17.2766	19.3914	999	999	999	999	999	20.7812	999	999	999	999	999	999	999	999	20.8016	999	999	19.2998	999	999	999	20.7991	999	999	999	26.8052	999	999	999	28.9651	18.2747	19.4516	20.8185	17.7636	999
86	1-2?_C44_16	18.6225	20.0697	24.7825	17.2259	19.4891	16.4075	18.7265	13.381	17.6032	16.8025	16.8018	18.4586	17.0803	18.9037	999	999	999	17.6454	15.2806	18.1133	19.8676	999	17.7926	999	22.4802	13.5802	999	18.575	21.3908	999	20.0213	999	15.4193	17.3487	15.4942	16.4232	16.8175	999	17.2141	999	17.4726	999	999	18.5076	19.777	18.0784	16.2977	16.9319
87	1_C45_24	999	19.7789	17.7577	19.2634	999	17.3526	999	27.6424	18.6631	17.573	17.0709	19.1668	16.9808	17.4536	999	999	999	15.1412	17.0575	19.8024	16.3565	999	19.6788	999	999	20.4679	999	21.9297	999	999	16.3996	999	16.477	999	24.819	14.6697	20.7571	999	26.6796	999	999	999	27.1851	19.9062	999	23.8819	17.0391	17.116
88	1_C93_32	999	999	999	18.9057	999	21.5745	19.9288	18.9767	18.8285	16.5806	18.4587	21.6945	19.5319	19.8152	999	999	999	999	17.0299	19.3686	21.2037	999	19.5947	999	20.5998	15.1168	999	20.1947	999	999	21.4247	999	16.992	17.3272	17.2502	18.6772	999	999	18.5669	999	999	21.8039	999	20.1861	19.3049	22.478	20.3112	999
89	1_C92_40	999	999	19.1986	21.7419	999	18.8282	20.451	999	20.7198	18.4956	999	19.9848	999	999	999	28.8642	999	20.7455	999	999	999	999	999	999	999	999	999	20.4718	999	999	19.3209	999	28.9904	999	23.6584	999	999	999	26.4119	999	999	999	27.7992	18.7925	999	23.2036	18.934	999
90	1_C91_48	999	999	999	20.7726	999	18.9508	999	20.0654	999	18.3284	21.4828	20.6233	999	999	999	28.8538	999	22.2665	20.833	999	999	999	999	999	999	17.0052	999	20.0802	999	999	20.8588	999	19.3772	20.1858	19.8353	20.6267	19.3915	999	19.6218	22.7808	999	21.4916	999	20.3225	999	999	22.2221	999
91	1+ debris_C46_56	999	999	20.4349	21.2328	999	16.6005	999	999	17.1715	16.7615	17.9687	17.4349	20.2412	18.8873	999	28.1447	999	21.4731	18.0524	999	18.4103	999	19.2932	999	999	18.1004	999	20.9814	999	999	17.5297	999	17.4688	27.65	999	16.8028	18.5152	999	23.963	999	999	999	20.0668	17.8284	999	21.3968	18.47	999
92	1_C47_64	999	999	19.2633	22.7342	999	16.6327	999	18.2675	21.7332	17.35	999	19.4366	999	21.715	999	27.0533	999	999	18.3134	20.0837	20.8404	999	20.1037	999	999	18.484	999	21.0897	999	999	19.902	999	25.9888	999	22.5403	19.8626	999	999	24.7956	22.0077	999	999	999	18.6555	999	23.5237	19.1652	999
93	debris-lots_C48_72	999	19.2301	17.0473	15.9882	18.1354	11.1521	20.8248	13.5286	17.9976	11.305	17.7082	12.5277	17.6445	18.9115	999	999	999	16.8938	15.2654	16.902	17.2672	18.019	16.7345	20.9891	18.8201	13.3032	22.565	16.378	999	20.4085	15.052	999	15.4402	16.8912	15.8041	16.9894	16.1396	23.8932	16.703	19.7316	999	19.8753	19.0853	11.8897	19.1769	16.5961	14.6887	18.6193
94	1_C96_80	999	999	17.8308	22.6646	999	18.4253	999	999	19.4518	17.6548	999	19.0588	18.7043	20.6587	999	28.2064	999	19.9621	20.8594	999	20.3804	999	999	999	999	999	999	21.2266	999	999	19.8855	999	18.1955	999	26.5276	18.9479	19.7816	999	27.7818	999	999	999	999	19.8214	999	22.7789	20.0579	999
95	1_C95_88	999	999	999	999	999	18.3959	999	999	999	18.0545	999	19.9622	999	999	999	28.2917	999	19.4909	20.3285	999	999	999	999	999	999	999	999	25.4775	999	999	24.1698	999	999	999	26.6167	999	999	999	24.7873	999	999	999	999	18.9937	999	999	22.6405	999
96	1_C94_96	999	999	999	18.3104	999	17.5839	16.3308	999	17.7004	17.9741	17.543	19.6171	999	20.2666	999	28.1022	999	999	20.3666	999	19.6038	999	17.5113	999	23.3685	999	999	23.9715	999	999	19.3308	999	999	999	999	16.6352	18.4556	999	28.9949	999	999	999	999	18.8962	999	24.2249	22.9055	999
Quality results
		1	2	3	4	5	6	7	8	9	10	11	12	13	14	15	16	17	18	19	20	21	22	23	24	25	26	27	28	29	30	31	32	33	34	35	36	37	38	39	40	41	42	43	44	45	46	47	48
		Acta2	Casp3	Ctsk	Ephx1	Fgf1	Flt4	Itgav	Kdr	Mapk1	Npr1	Pten	Sphk1	Akt1	Casp8	Egf	Ephx2	Fgf10	Fn1	Itgb1	Kras	Mapk14	Pdgfa	Ptpn11	Tgfa	Angpt2	Cdh5	Egfr	Erbb2	Fgf2	Hbegf	Itgb2	Lep	Mapk3	Pdgfb	S1pr1	Tgfb1	Bax	Cela1	Eln	Ereg	Fgf7	Hgf	Itgb3	Lox	Mapk8	Pdgfra	Serpine1	Timp1
1	1_C03_1	Fail	Fail	Pass	Pass	Fail	Pass	Fail	Fail	Pass	Pass	Pass	Pass	Pass	Pass	Fail	Fail	Fail	Pass	Pass	Fail	Pass	Fail	Pass	Fail	Fail	Fail	Fail	Pass	Fail	Fail	Pass	Fail	Pass	Fail	Fail	Pass	Fail	Fail	Pass	Pass	Fail	Fail	Fail	Pass	Fail	Pass	Pass	Fail
2	1_C02_9	Fail	Fail	Pass	Pass	Fail	Pass	Fail	Fail	Pass	Pass	Fail	Pass	Pass	Pass	Fail	Fail	Fail	Pass	Pass	Pass	Pass	Fail	Pass	Fail	Fail	Fail	Fail	Pass	Fail	Fail	Pass	Fail	Pass	Fail	Pass	Pass	Fail	Fail	Pass	Fail	Fail	Fail	Fail	Pass	Fail	Pass	Pass	Fail
3	1_C01_17	Fail	Fail	Fail	Pass	Fail	Pass	Fail	Fail	Pass	Pass	Fail	Pass	Fail	Pass	Fail	Fail	Fail	Fail	Fail	Fail	Fail	Fail	Fail	Fail	Fail	Pass	Fail	Pass	Fail	Fail	Pass	Fail	Pass	Fail	Pass	Pass	Fail	Fail	Pass	Fail	Fail	Fail	Fail	Pass	Fail	Pass	Pass	Fail
4	0_C49_25	Fail	Fail	Fail	Fail	Pass	Fail	Fail	Fail	Fail	Fail	Pass	Fail	Fail	Fail	Fail	Fail	Fail	Fail	Fail	Fail	Fail	Fail	Pass	Fail	Fail	Fail	Fail	Fail	Fail	Fail	Fail	Fail	Fail	Fail	Fail	Fail	Fail	Fail	Fail	Fail	Fail	Fail	Fail	Fail	Fail	Fail	Fail	Fail
5	1_C50_33	Fail	Fail	Fail	Pass	Fail	Fail	Pass	Pass	Pass	Pass	Pass	Pass	Pass	Pass	Fail	Pass	Fail	Pass	Pass	Pass	Pass	Pass	Pass	Fail	Fail	Pass	Fail	Pass	Fail	Fail	Pass	Fail	Pass	Pass	Pass	Pass	Pass	Fail	Pass	Fail	Fail	Pass	Fail	Pass	Pass	Pass	Pass	Fail
6	1_C51_41	Fail	Pass	Fail	Pass	Fail	Pass	Fail	Fail	Pass	Pass	Fail	Pass	Pass	Fail	Fail	Fail	Fail	Fail	Pass	Fail	Pass	Fail	Pass	Fail	Fail	Fail	Fail	Pass	Fail	Fail	Pass	Fail	Fail	Fail	Pass	Fail	Fail	Fail	Pass	Pass	Fail	Fail	Pass	Pass	Fail	Pass	Pass	Fail
7	1_C06_49	Fail	Pass	Pass	Pass	Fail	Pass	Fail	Fail	Pass	Pass	Pass	Pass	Pass	Pass	Fail	Pass	Fail	Pass	Pass	Pass	Pass	Fail	Fail	Fail	Fail	Fail	Fail	Pass	Fail	Fail	Pass	Fail	Pass	Fail	Pass	Pass	Fail	Fail	Pass	Fail	Fail	Fail	Fail	Pass	Fail	Fail	Pass	Fail
8	0? debris_C05_57	Fail	Fail	Fail	Fail	Fail	Fail	Fail	Pass	Pass	Fail	Pass	Fail	Pass	Fail	Fail	Fail	Fail	Fail	Pass	Fail	Fail	Fail	Pass	Fail	Fail	Pass	Fail	Fail	Fail	Fail	Fail	Fail	Fail	Pass	Pass	Fail	Fail	Fail	Fail	Fail	Fail	Pass	Fail	Fail	Fail	Fail	Fail	Fail
9	2_C04_65	Fail	Pass	Fail	Pass	Fail	Pass	Fail	Fail	Fail	Pass	Pass	Pass	Pass	Pass	Fail	Fail	Fail	Fail	Pass	Fail	Pass	Fail	Fail	Fail	Fail	Fail	Fail	Pass	Fail	Fail	Pass	Fail	Pass	Pass	Pass	Pass	Fail	Fail	Pass	Fail	Fail	Fail	Fail	Pass	Fail	Pass	Pass	Fail
10	1_C52_73	Fail	Fail	Pass	Pass	Fail	Fail	Pass	Fail	Pass	Pass	Pass	Pass	Pass	Pass	Fail	Pass	Fail	Fail	Pass	Pass	Pass	Fail	Pass	Fail	Fail	Fail	Fail	Pass	Fail	Fail	Pass	Fail	Pass	Fail	Fail	Pass	Fail	Fail	Pass	Fail	Fail	Fail	Fail	Pass	Fail	Pass	Pass	Fail
11	1_C53_81	Fail	Fail	Fail	Pass	Fail	Pass	Fail	Fail	Fail	Pass	Fail	Pass	Fail	Fail	Fail	Fail	Fail	Fail	Pass	Fail	Fail	Fail	Fail	Fail	Fail	Fail	Fail	Pass	Fail	Fail	Pass	Fail	Fail	Fail	Pass	Fail	Fail	Fail	Pass	Fail	Fail	Fail	Fail	Pass	Fail	Pass	Pass	Fail
12	1_C54_89	Fail	Pass	Pass	Pass	Fail	Fail	Fail	Pass	Pass	Pass	Pass	Pass	Fail	Pass	Fail	Pass	Fail	Pass	Pass	Fail	Pass	Fail	Pass	Fail	Pass	Pass	Fail	Pass	Fail	Fail	Pass	Fail	Pass	Fail	Pass	Pass	Fail	Fail	Pass	Fail	Fail	Fail	Fail	Pass	Fail	Pass	Pass	Fail
13	0_C09_2	Fail	Fail	Fail	Pass	Fail	Pass	Fail	Fail	Fail	Pass	Fail	Pass	Fail	Fail	Fail	Fail	Fail	Fail	Fail	Fail	Fail	Fail	Fail	Fail	Fail	Pass	Fail	Pass	Fail	Fail	Pass	Fail	Fail	Fail	Pass	Fail	Fail	Fail	Pass	Fail	Fail	Fail	Fail	Pass	Fail	Pass	Pass	Fail
14	1_C08_10	Fail	Fail	Pass	Pass	Pass	Pass	Pass	Pass	Pass	Pass	Pass	Pass	Pass	Pass	Fail	Pass	Fail	Fail	Pass	Pass	Pass	Fail	Pass	Fail	Fail	Pass	Pass	Pass	Fail	Fail	Pass	Fail	Pass	Pass	Pass	Pass	Fail	Fail	Pass	Fail	Fail	Fail	Fail	Pass	Fail	Pass	Pass	Pass
15	1_C07_18	Fail	Fail	Pass	Pass	Pass	Fail	Pass	Pass	Pass	Pass	Pass	Pass	Pass	Pass	Fail	Fail	Fail	Fail	Pass	Pass	Pass	Fail	Pass	Fail	Fail	Pass	Fail	Pass	Fail	Fail	Pass	Fail	Pass	Pass	Pass	Pass	Fail	Fail	Pass	Fail	Fail	Pass	Fail	Pass	Pass	Pass	Pass	Fail
16	1_C55_26	Fail	Fail	Fail	Pass	Fail	Pass	Fail	Fail	Fail	Pass	Fail	Pass	Pass	Fail	Fail	Pass	Fail	Pass	Pass	Pass	Fail	Fail	Pass	Fail	Fail	Pass	Fail	Fail	Fail	Fail	Pass	Fail	Pass	Pass	Pass	Pass	Fail	Pass	Pass	Fail	Fail	Fail	Fail	Pass	Fail	Fail	Pass	Fail
17	1-2?_C56_34	Fail	Pass	Pass	Pass	Pass	Pass	Fail	Pass	Pass	Pass	Pass	Pass	Pass	Pass	Fail	Fail	Fail	Pass	Pass	Fail	Pass	Fail	Pass	Fail	Fail	Pass	Fail	Pass	Fail	Fail	Pass	Fail	Pass	Fail	Pass	Pass	Fail	Fail	Pass	Pass	Fail	Fail	Fail	Pass	Fail	Pass	Pass	Fail
18	1_C57_42	Fail	Fail	Pass	Pass	Fail	Pass	Fail	Fail	Fail	Pass	Fail	Pass	Fail	Fail	Fail	Pass	Fail	Pass	Fail	Fail	Fail	Fail	Fail	Fail	Pass	Fail	Fail	Fail	Fail	Fail	Pass	Fail	Fail	Fail	Fail	Pass	Fail	Fail	Fail	Fail	Fail	Fail	Fail	Pass	Fail	Pass	Pass	Fail
19	1_C12_50	Fail	Pass	Pass	Pass	Fail	Pass	Fail	Pass	Pass	Pass	Pass	Pass	Pass	Pass	Fail	Fail	Fail	Fail	Pass	Pass	Fail	Fail	Pass	Fail	Fail	Pass	Fail	Pass	Fail	Pass	Pass	Fail	Pass	Pass	Pass	Pass	Fail	Fail	Pass	Fail	Fail	Pass	Fail	Pass	Pass	Pass	Pass	Fail
20	1_C11_58	Fail	Fail	Pass	Pass	Fail	Pass	Fail	Pass	Pass	Pass	Pass	Pass	Pass	Pass	Fail	Pass	Fail	Pass	Pass	Fail	Pass	Fail	Fail	Fail	Fail	Pass	Fail	Pass	Fail	Pass	Pass	Fail	Pass	Pass	Pass	Pass	Fail	Fail	Pass	Pass	Fail	Fail	Pass	Pass	Fail	Pass	Pass	Fail
21	1_C10_66	Fail	Fail	Fail	Pass	Pass	Pass	Fail	Fail	Fail	Pass	Pass	Pass	Pass	Fail	Fail	Fail	Fail	Fail	Fail	Pass	Fail	Fail	Fail	Fail	Fail	Pass	Fail	Pass	Fail	Fail	Pass	Fail	Pass	Fail	Pass	Fail	Fail	Fail	Pass	Fail	Fail	Fail	Fail	Pass	Fail	Pass	Fail	Fail
22	1_C58_74	Fail	Fail	Pass	Pass	Fail	Pass	Fail	Fail	Fail	Pass	Pass	Pass	Pass	Fail	Fail	Fail	Fail	Fail	Pass	Fail	Pass	Fail	Fail	Fail	Fail	Fail	Fail	Pass	Fail	Fail	Pass	Fail	Pass	Fail	Pass	Fail	Fail	Fail	Pass	Fail	Fail	Fail	Fail	Pass	Fail	Pass	Pass	Fail
23	1_C59_82	Fail	Pass	Fail	Pass	Fail	Pass	Fail	Fail	Fail	Pass	Fail	Pass	Fail	Fail	Fail	Fail	Fail	Fail	Pass	Fail	Fail	Fail	Fail	Fail	Pass	Fail	Fail	Pass	Fail	Fail	Pass	Fail	Fail	Fail	Pass	Fail	Fail	Fail	Pass	Fail	Fail	Fail	Fail	Pass	Fail	Pass	Pass	Fail
24	1_C60_90	Fail	Pass	Pass	Pass	Fail	Pass	Fail	Pass	Pass	Pass	Fail	Pass	Fail	Fail	Fail	Pass	Fail	Fail	Pass	Pass	Fail	Fail	Fail	Fail	Fail	Pass	Fail	Pass	Fail	Fail	Pass	Fail	Pass	Fail	Pass	Pass	Fail	Fail	Fail	Pass	Fail	Fail	Fail	Pass	Fail	Fail	Pass	Fail
25	1_C15_3	Fail	Fail	Fail	Pass	Fail	Pass	Fail	Fail	Fail	Pass	Fail	Pass	Fail	Fail	Fail	Fail	Fail	Fail	Fail	Fail	Fail	Fail	Pass	Fail	Pass	Fail	Fail	Pass	Fail	Fail	Pass	Fail	Fail	Fail	Fail	Pass	Fail	Fail	Pass	Pass	Fail	Fail	Fail	Pass	Fail	Pass	Pass	Fail
26	2_C14_11	Fail	Pass	Fail	Pass	Fail	Pass	Fail	Fail	Pass	Pass	Pass	Pass	Pass	Pass	Fail	Pass	Fail	Fail	Pass	Pass	Pass	Fail	Pass	Fail	Fail	Fail	Fail	Pass	Fail	Fail	Pass	Fail	Pass	Fail	Pass	Fail	Fail	Fail	Pass	Fail	Pass	Fail	Fail	Pass	Fail	Pass	Pass	Pass
27	1_C13_19	Fail	Fail	Fail	Pass	Fail	Pass	Fail	Fail	Pass	Pass	Fail	Pass	Pass	Fail	Fail	Pass	Fail	Fail	Pass	Fail	Pass	Fail	Pass	Fail	Fail	Fail	Fail	Pass	Fail	Fail	Pass	Fail	Pass	Fail	Pass	Pass	Fail	Fail	Fail	Fail	Fail	Fail	Fail	Pass	Fail	Fail	Pass	Fail
28	1_C61_27	Fail	Fail	Fail	Pass	Fail	Pass	Fail	Fail	Fail	Pass	Fail	Pass	Fail	Fail	Fail	Fail	Fail	Fail	Fail	Fail	Fail	Fail	Fail	Fail	Fail	Fail	Fail	Pass	Fail	Fail	Pass	Fail	Fail	Fail	Fail	Fail	Fail	Fail	Fail	Fail	Fail	Fail	Fail	Pass	Fail	Pass	Pass	Fail
29	1_C62_35	Fail	Fail	Pass	Pass	Fail	Pass	Fail	Pass	Pass	Pass	Fail	Pass	Pass	Pass	Fail	Fail	Fail	Fail	Pass	Fail	Pass	Fail	Pass	Fail	Fail	Pass	Fail	Pass	Fail	Fail	Pass	Fail	Pass	Pass	Pass	Pass	Fail	Fail	Pass	Fail	Fail	Fail	Fail	Pass	Fail	Pass	Pass	Pass
30	1_C63_43	Fail	Fail	Fail	Pass	Pass	Pass	Pass	Fail	Pass	Pass	Pass	Pass	Pass	Pass	Fail	Fail	Fail	Fail	Pass	Pass	Pass	Fail	Pass	Fail	Fail	Fail	Fail	Pass	Fail	Fail	Fail	Fail	Fail	Fail	Pass	Pass	Fail	Fail	Pass	Fail	Fail	Fail	Fail	Pass	Fail	Fail	Pass	Fail
31	1_C18_51	Fail	Fail	Pass	Pass	Pass	Pass	Fail	Pass	Pass	Pass	Fail	Pass	Pass	Pass	Fail	Fail	Fail	Fail	Pass	Fail	Fail	Fail	Pass	Fail	Fail	Pass	Fail	Pass	Fail	Fail	Pass	Fail	Pass	Fail	Pass	Fail	Fail	Pass	Pass	Fail	Fail	Fail	Fail	Pass	Pass	Pass	Pass	Fail
32	1_C17_59	Fail	Fail	Pass	Pass	Fail	Pass	Fail	Fail	Pass	Pass	Pass	Pass	Pass	Pass	Fail	Pass	Fail	Pass	Pass	Pass	Pass	Fail	Pass	Fail	Fail	Fail	Pass	Pass	Fail	Fail	Pass	Fail	Pass	Fail	Pass	Pass	Fail	Fail	Pass	Pass	Pass	Fail	Fail	Pass	Fail	Pass	Pass	Pass
33	3?_C16_67	Fail	Fail	Fail	Pass	Pass	Pass	Fail	Pass	Fail	Pass	Pass	Pass	Fail	Fail	Fail	Fail	Fail	Fail	Pass	Pass	Fail	Fail	Fail	Fail	Pass	Pass	Fail	Pass	Fail	Fail	Pass	Fail	Fail	Pass	Pass	Fail	Fail	Fail	Pass	Fail	Fail	Fail	Fail	Pass	Fail	Pass	Pass	Fail
34	2_C64_75	Fail	Pass	Pass	Pass	Fail	Pass	Fail	Pass	Pass	Pass	Pass	Pass	Fail	Pass	Fail	Pass	Fail	Fail	Pass	Fail	Pass	Fail	Fail	Fail	Fail	Pass	Fail	Pass	Fail	Fail	Pass	Fail	Pass	Fail	Pass	Pass	Fail	Fail	Pass	Fail	Fail	Fail	Fail	Pass	Fail	Pass	Pass	Fail
35	1_C65_83	Fail	Fail	Pass	Pass	Fail	Pass	Fail	Fail	Fail	Pass	Fail	Pass	Pass	Pass	Fail	Pass	Fail	Fail	Pass	Pass	Fail	Fail	Pass	Fail	Fail	Fail	Fail	Pass	Fail	Fail	Pass	Fail	Pass	Fail	Pass	Pass	Fail	Fail	Fail	Pass	Fail	Fail	Fail	Pass	Fail	Pass	Pass	Fail
36	1_C66_91	Fail	Fail	Pass	Pass	Fail	Pass	Fail	Fail	Pass	Pass	Pass	Pass	Pass	Pass	Fail	Pass	Fail	Fail	Pass	Pass	Pass	Fail	Pass	Fail	Fail	Fail	Fail	Pass	Fail	Fail	Pass	Fail	Pass	Fail	Fail	Pass	Fail	Fail	Fail	Fail	Fail	Fail	Fail	Pass	Fail	Fail	Pass	Fail
37	1_C21_4	Fail	Fail	Pass	Pass	Fail	Pass	Fail	Fail	Pass	Pass	Pass	Pass	Fail	Fail	Pass	Pass	Fail	Pass	Pass	Fail	Fail	Fail	Pass	Fail	Fail	Fail	Pass	Pass	Pass	Fail	Pass	Fail	Pass	Fail	Pass	Fail	Fail	Fail	Pass	Fail	Fail	Fail	Pass	Pass	Pass	Pass	Pass	Pass
38	1_C20_12	Fail	Pass	Pass	Pass	Pass	Pass	Fail	Pass	Pass	Pass	Pass	Pass	Pass	Pass	Fail	Fail	Fail	Pass	Pass	Pass	Pass	Fail	Pass	Fail	Pass	Pass	Fail	Pass	Fail	Fail	Pass	Fail	Pass	Pass	Pass	Pass	Fail	Fail	Pass	Fail	Fail	Pass	Fail	Pass	Pass	Fail	Pass	Fail
39	1_C19_20	Fail	Fail	Pass	Fail	Fail	Pass	Fail	Fail	Pass	Fail	Fail	Pass	Pass	Pass	Fail	Fail	Fail	Pass	Pass	Fail	Pass	Fail	Pass	Fail	Fail	Fail	Fail	Pass	Fail	Fail	Pass	Fail	Pass	Pass	Pass	Pass	Fail	Fail	Fail	Pass	Fail	Fail	Fail	Pass	Fail	Fail	Pass	Fail
40	2_C67_28	Fail	Fail	Fail	Pass	Fail	Pass	Fail	Fail	Fail	Pass	Fail	Pass	Fail	Fail	Fail	Pass	Fail	Fail	Fail	Fail	Fail	Fail	Fail	Fail	Fail	Fail	Fail	Pass	Fail	Fail	Pass	Fail	Fail	Fail	Pass	Fail	Fail	Fail	Pass	Fail	Fail	Fail	Fail	Pass	Fail	Pass	Pass	Fail
41	1-2?_C68_36	Fail	Fail	Fail	Fail	Fail	Pass	Fail	Fail	Fail	Pass	Fail	Pass	Fail	Fail	Fail	Fail	Fail	Fail	Fail	Fail	Fail	Fail	Fail	Fail	Fail	Fail	Fail	Pass	Fail	Fail	Pass	Fail	Fail	Fail	Fail	Fail	Fail	Fail	Fail	Fail	Fail	Fail	Fail	Pass	Fail	Pass	Fail	Fail
42	1_C69_44	Fail	Fail	Fail	Pass	Fail	Pass	Fail	Fail	Fail	Pass	Fail	Pass	Fail	Fail	Fail	Fail	Fail	Fail	Pass	Fail	Fail	Fail	Fail	Fail	Fail	Fail	Fail	Pass	Fail	Fail	Pass	Fail	Fail	Fail	Pass	Fail	Fail	Fail	Pass	Fail	Fail	Fail	Fail	Pass	Fail	Pass	Pass	Fail
43	1_C24_52	Fail	Pass	Pass	Pass	Fail	Pass	Fail	Pass	Fail	Pass	Pass	Pass	Pass	Fail	Fail	Fail	Fail	Fail	Pass	Pass	Fail	Fail	Pass	Fail	Pass	Pass	Fail	Pass	Fail	Fail	Pass	Fail	Pass	Fail	Pass	Pass	Pass	Fail	Pass	Fail	Fail	Fail	Fail	Pass	Fail	Pass	Pass	Fail
44	1_C23_60	Fail	Pass	Pass	Pass	Fail	Pass	Pass	Fail	Pass	Pass	Pass	Pass	Pass	Pass	Fail	Fail	Fail	Pass	Pass	Fail	Pass	Fail	Pass	Fail	Pass	Fail	Fail	Pass	Fail	Fail	Pass	Fail	Pass	Fail	Pass	Pass	Pass	Fail	Pass	Fail	Fail	Pass	Fail	Pass	Pass	Pass	Pass	Fail
45	1_C22_68	Fail	Pass	Pass	Pass	Fail	Pass	Pass	Fail	Pass	Pass	Pass	Pass	Pass	Pass	Fail	Fail	Fail	Pass	Pass	Fail	Pass	Fail	Pass	Fail	Fail	Fail	Pass	Pass	Pass	Fail	Pass	Fail	Pass	Fail	Pass	Pass	Fail	Fail	Pass	Pass	Pass	Pass	Fail	Pass	Pass	Pass	Pass	Pass
46	1_C70_76	Pass	Pass	Pass	Pass	Fail	Pass	Fail	Fail	Pass	Pass	Pass	Pass	Pass	Fail	Fail	Fail	Fail	Pass	Pass	Pass	Pass	Fail	Pass	Fail	Fail	Fail	Pass	Pass	Pass	Fail	Pass	Fail	Pass	Fail	Fail	Pass	Fail	Fail	Pass	Fail	Pass	Pass	Fail	Pass	Pass	Pass	Pass	Pass
47	1_C71_84	Fail	Fail	Pass	Pass	Fail	Pass	Fail	Fail	Fail	Pass	Pass	Pass	Fail	Fail	Fail	Fail	Fail	Fail	Pass	Pass	Fail	Fail	Fail	Fail	Fail	Fail	Fail	Pass	Fail	Fail	Pass	Fail	Pass	Fail	Pass	Fail	Fail	Fail	Pass	Fail	Fail	Fail	Fail	Pass	Fail	Pass	Pass	Fail
48	1_C72_92	Fail	Pass	Pass	Pass	Fail	Pass	Fail	Pass	Pass	Pass	Pass	Pass	Pass	Pass	Fail	Fail	Fail	Pass	Pass	Fail	Pass	Fail	Pass	Fail	Fail	Pass	Fail	Pass	Fail	Pass	Pass	Fail	Pass	Pass	Pass	Pass	Fail	Fail	Pass	Fail	Fail	Pass	Fail	Pass	Pass	Pass	Pass	Fail
49	1_C25_5	Fail	Fail	Pass	Pass	Fail	Pass	Fail	Fail	Fail	Pass	Fail	Pass	Fail	Fail	Fail	Pass	Fail	Fail	Fail	Fail	Fail	Fail	Fail	Fail	Pass	Fail	Fail	Pass	Fail	Fail	Pass	Fail	Fail	Fail	Fail	Pass	Fail	Fail	Pass	Fail	Fail	Fail	Pass	Pass	Fail	Fail	Pass	Fail
50	1? debris_C26_13	Fail	Fail	Fail	Fail	Fail	Fail	Fail	Fail	Fail	Fail	Fail	Fail	Fail	Fail	Fail	Fail	Fail	Fail	Fail	Fail	Fail	Fail	Fail	Fail	Fail	Fail	Fail	Fail	Fail	Fail	Fail	Fail	Fail	Fail	Fail	Fail	Fail	Fail	Fail	Fail	Fail	Fail	Fail	Fail	Fail	Fail	Fail	Fail
51	1_C27_21	Fail	Pass	Pass	Pass	Fail	Pass	Pass	Pass	Pass	Pass	Pass	Pass	Pass	Pass	Fail	Fail	Fail	Pass	Pass	Pass	Pass	Fail	Pass	Fail	Pass	Pass	Fail	Pass	Fail	Fail	Pass	Fail	Pass	Pass	Pass	Pass	Fail	Fail	Pass	Pass	Fail	Pass	Pass	Pass	Fail	Pass	Pass	Fail
52	1_C75_29	Fail	Fail	Fail	Pass	Pass	Fail	Fail	Pass	Pass	Pass	Pass	Pass	Pass	Pass	Fail	Pass	Fail	Fail	Pass	Pass	Pass	Fail	Pass	Fail	Fail	Pass	Fail	Pass	Fail	Fail	Pass	Fail	Pass	Pass	Pass	Pass	Fail	Fail	Pass	Pass	Fail	Fail	Fail	Pass	Pass	Pass	Pass	Fail
53	1_C74_37	Fail	Fail	Pass	Pass	Fail	Pass	Fail	Fail	Fail	Pass	Fail	Pass	Fail	Fail	Fail	Pass	Fail	Fail	Fail	Fail	Fail	Fail	Fail	Fail	Fail	Pass	Fail	Pass	Fail	Fail	Pass	Fail	Pass	Fail	Pass	Fail	Fail	Fail	Pass	Fail	Fail	Fail	Fail	Pass	Fail	Pass	Pass	Fail
54	1_C73_45	Fail	Fail	Fail	Pass	Fail	Pass	Fail	Fail	Fail	Pass	Fail	Pass	Fail	Fail	Fail	Fail	Fail	Fail	Fail	Fail	Fail	Fail	Fail	Fail	Fail	Fail	Fail	Pass	Fail	Fail	Fail	Fail	Fail	Fail	Fail	Fail	Fail	Fail	Fail	Fail	Fail	Fail	Fail	Pass	Fail	Pass	Fail	Fail
55	1_C28_53	Fail	Fail	Pass	Pass	Fail	Pass	Fail	Pass	Pass	Pass	Pass	Pass	Pass	Pass	Fail	Pass	Fail	Pass	Pass	Fail	Fail	Fail	Pass	Fail	Fail	Fail	Fail	Pass	Fail	Fail	Pass	Fail	Pass	Fail	Fail	Pass	Fail	Pass	Pass	Fail	Fail	Pass	Fail	Pass	Fail	Pass	Fail	Fail
56	2?_C29_61	Pass	Pass	Pass	Pass	Pass	Fail	Pass	Pass	Pass	Pass	Pass	Pass	Pass	Pass	Fail	Fail	Fail	Fail	Pass	Pass	Pass	Fail	Pass	Fail	Pass	Pass	Fail	Pass	Fail	Pass	Pass	Fail	Pass	Pass	Pass	Pass	Fail	Fail	Pass	Fail	Fail	Pass	Pass	Pass	Pass	Pass	Pass	Fail
57	1_C30_69	Fail	Fail	Pass	Pass	Fail	Pass	Fail	Fail	Fail	Pass	Fail	Pass	Pass	Fail	Fail	Fail	Fail	Fail	Fail	Fail	Fail	Fail	Fail	Fail	Fail	Fail	Fail	Pass	Fail	Fail	Pass	Fail	Fail	Fail	Pass	Fail	Fail	Fail	Pass	Fail	Fail	Fail	Fail	Pass	Fail	Pass	Pass	Fail
58	2?_C78_77	Fail	Fail	Pass	Fail	Fail	Pass	Fail	Fail	Pass	Pass	Fail	Pass	Pass	Pass	Fail	Pass	Fail	Fail	Pass	Fail	Fail	Fail	Pass	Fail	Fail	Pass	Fail	Pass	Fail	Fail	Pass	Fail	Pass	Pass	Pass	Pass	Fail	Fail	Pass	Fail	Fail	Fail	Fail	Pass	Fail	Pass	Pass	Fail
59	2_C77_85	Fail	Fail	Fail	Pass	Fail	Pass	Fail	Fail	Fail	Pass	Fail	Pass	Fail	Fail	Fail	Fail	Fail	Fail	Fail	Fail	Fail	Fail	Fail	Fail	Pass	Fail	Fail	Pass	Fail	Fail	Pass	Fail	Fail	Fail	Pass	Fail	Fail	Fail	Pass	Fail	Fail	Fail	Fail	Pass	Fail	Pass	Fail	Fail
60	1_C76_93	Fail	Fail	Pass	Pass	Pass	Pass	Fail	Pass	Pass	Pass	Pass	Pass	Pass	Pass	Fail	Fail	Fail	Fail	Pass	Pass	Fail	Fail	Pass	Fail	Pass	Pass	Fail	Pass	Fail	Fail	Pass	Fail	Pass	Pass	Pass	Pass	Fail	Fail	Pass	Fail	Fail	Pass	Fail	Pass	Pass	Pass	Pass	Fail
61	1_C31_6	Fail	Pass	Pass	Pass	Fail	Pass	Fail	Fail	Pass	Pass	Pass	Pass	Pass	Pass	Fail	Fail	Fail	Pass	Pass	Pass	Pass	Fail	Pass	Fail	Fail	Fail	Fail	Pass	Fail	Fail	Pass	Fail	Pass	Pass	Pass	Pass	Fail	Fail	Pass	Pass	Fail	Fail	Fail	Pass	Fail	Pass	Pass	Fail
62	2?_C32_14	Fail	Fail	Pass	Pass	Fail	Pass	Fail	Fail	Fail	Pass	Fail	Pass	Fail	Fail	Fail	Fail	Fail	Fail	Fail	Pass	Fail	Fail	Pass	Fail	Fail	Fail	Fail	Pass	Fail	Fail	Pass	Fail	Fail	Fail	Pass	Pass	Fail	Fail	Pass	Fail	Fail	Fail	Fail	Pass	Fail	Pass	Pass	Fail
63	2?_C33_22	Fail	Fail	Pass	Pass	Pass	Pass	Fail	Fail	Pass	Pass	Pass	Pass	Pass	Pass	Fail	Fail	Fail	Fail	Pass	Pass	Pass	Fail	Pass	Pass	Fail	Pass	Pass	Pass	Fail	Pass	Pass	Fail	Pass	Fail	Pass	Fail	Fail	Fail	Pass	Fail	Fail	Fail	Fail	Pass	Pass	Pass	Pass	Fail
64	0-1?_C81_30	Fail	Fail	Fail	Pass	Fail	Fail	Fail	Fail	Fail	Pass	Pass	Pass	Pass	Pass	Fail	Fail	Fail	Fail	Pass	Pass	Fail	Fail	Pass	Fail	Fail	Fail	Fail	Pass	Fail	Fail	Pass	Fail	Fail	Fail	Pass	Fail	Fail	Fail	Fail	Fail	Fail	Fail	Fail	Pass	Pass	Pass	Pass	Fail
65	1_C80_38	Fail	Fail	Pass	Pass	Pass	Pass	Fail	Fail	Pass	Pass	Pass	Pass	Fail	Fail	Fail	Fail	Fail	Pass	Pass	Fail	Pass	Fail	Pass	Fail	Fail	Fail	Pass	Pass	Pass	Fail	Pass	Fail	Pass	Fail	Pass	Fail	Fail	Fail	Pass	Fail	Fail	Fail	Fail	Pass	Pass	Pass	Fail	Pass
66	0_C79_46	Fail	Fail	Fail	Fail	Fail	Fail	Fail	Fail	Fail	Fail	Fail	Fail	Fail	Fail	Fail	Fail	Fail	Fail	Fail	Fail	Pass	Fail	Pass	Fail	Fail	Pass	Fail	Fail	Fail	Fail	Fail	Fail	Pass	Fail	Fail	Fail	Fail	Fail	Fail	Fail	Fail	Fail	Fail	Fail	Fail	Fail	Fail	Fail
67	1_C34_54	Fail	Fail	Pass	Pass	Fail	Pass	Fail	Fail	Fail	Pass	Fail	Pass	Fail	Fail	Fail	Pass	Fail	Fail	Pass	Fail	Fail	Fail	Fail	Fail	Fail	Fail	Fail	Pass	Fail	Fail	Pass	Fail	Fail	Fail	Pass	Fail	Fail	Fail	Pass	Fail	Fail	Fail	Fail	Pass	Fail	Fail	Fail	Fail
68	0?_C35_62	Fail	Pass	Fail	Pass	Fail	Fail	Fail	Pass	Pass	Pass	Pass	Pass	Pass	Pass	Fail	Pass	Fail	Fail	Pass	Pass	Pass	Fail	Fail	Fail	Pass	Pass	Fail	Pass	Fail	Fail	Pass	Fail	Pass	Pass	Pass	Pass	Fail	Fail	Pass	Fail	Fail	Pass	Fail	Pass	Fail	Pass	Pass	Fail
69	1_C36_70	Fail	Fail	Pass	Pass	Pass	Pass	Fail	Fail	Fail	Pass	Pass	Pass	Pass	Fail	Fail	Pass	Fail	Fail	Pass	Pass	Pass	Fail	Pass	Pass	Fail	Fail	Pass	Pass	Fail	Pass	Pass	Fail	Pass	Pass	Fail	Pass	Fail	Fail	Pass	Fail	Fail	Fail	Fail	Pass	Fail	Pass	Pass	Fail
70	1_C84_78	Fail	Fail	Pass	Pass	Fail	Pass	Fail	Fail	Pass	Pass	Pass	Fail	Fail	Pass	Fail	Fail	Fail	Fail	Pass	Fail	Pass	Fail	Pass	Fail	Fail	Pass	Fail	Pass	Fail	Fail	Pass	Fail	Pass	Fail	Fail	Fail	Fail	Fail	Fail	Fail	Fail	Fail	Fail	Pass	Fail	Fail	Fail	Fail
71	1_C83_86	Fail	Fail	Fail	Fail	Fail	Fail	Fail	Fail	Fail	Fail	Fail	Fail	Fail	Fail	Fail	Fail	Fail	Fail	Fail	Fail	Fail	Fail	Fail	Fail	Fail	Fail	Fail	Fail	Fail	Fail	Fail	Fail	Fail	Fail	Fail	Fail	Fail	Fail	Fail	Fail	Fail	Fail	Fail	Fail	Fail	Fail	Fail	Fail
72	1_C82_94	Fail	Fail	Pass	Pass	Fail	Pass	Fail	Fail	Pass	Pass	Pass	Pass	Pass	Pass	Fail	Fail	Fail	Fail	Pass	Fail	Pass	Fail	Pass	Fail	Fail	Fail	Fail	Pass	Fail	Fail	Pass	Fail	Pass	Fail	Pass	Pass	Fail	Pass	Pass	Fail	Fail	Fail	Fail	Pass	Pass	Pass	Pass	Fail
73	1_C37_7	Fail	Fail	Fail	Pass	Pass	Pass	Pass	Pass	Pass	Pass	Pass	Pass	Pass	Pass	Fail	Fail	Fail	Fail	Pass	Pass	Pass	Fail	Pass	Fail	Pass	Pass	Fail	Pass	Fail	Fail	Pass	Fail	Pass	Pass	Pass	Pass	Fail	Fail	Pass	Fail	Fail	Fail	Pass	Pass	Fail	Pass	Pass	Fail
74	1_C38_15	Fail	Fail	Pass	Pass	Fail	Pass	Fail	Fail	Fail	Pass	Pass	Pass	Pass	Fail	Fail	Fail	Fail	Pass	Pass	Pass	Pass	Fail	Pass	Fail	Fail	Pass	Pass	Pass	Fail	Fail	Pass	Fail	Pass	Fail	Fail	Fail	Fail	Fail	Pass	Fail	Fail	Fail	Fail	Pass	Fail	Pass	Pass	Pass
75	1_C39_23	Fail	Fail	Pass	Pass	Fail	Pass	Fail	Fail	Pass	Pass	Fail	Pass	Fail	Fail	Fail	Pass	Fail	Fail	Fail	Pass	Fail	Fail	Fail	Fail	Fail	Fail	Fail	Pass	Fail	Fail	Pass	Fail	Fail	Fail	Fail	Fail	Fail	Fail	Fail	Fail	Fail	Fail	Fail	Pass	Fail	Pass	Pass	Fail
76	1_C87_31	Fail	Pass	Fail	Pass	Fail	Fail	Pass	Pass	Pass	Pass	Pass	Pass	Pass	Pass	Fail	Fail	Fail	Pass	Pass	Pass	Pass	Fail	Pass	Fail	Fail	Pass	Fail	Pass	Fail	Fail	Pass	Fail	Pass	Pass	Pass	Pass	Fail	Fail	Pass	Fail	Fail	Fail	Fail	Pass	Fail	Pass	Pass	Fail
77	1_C86_39	Fail	Fail	Pass	Pass	Fail	Pass	Fail	Fail	Pass	Pass	Fail	Pass	Pass	Fail	Fail	Pass	Fail	Fail	Pass	Fail	Fail	Fail	Fail	Fail	Fail	Fail	Fail	Pass	Fail	Fail	Pass	Fail	Fail	Fail	Fail	Pass	Fail	Fail	Pass	Fail	Fail	Fail	Fail	Fail	Fail	Pass	Pass	Fail
78	1_C85_47	Fail	Pass	Pass	Pass	Fail	Pass	Fail	Fail	Fail	Pass	Pass	Pass	Pass	Fail	Fail	Fail	Fail	Fail	Pass	Pass	Fail	Fail	Pass	Fail	Fail	Pass	Fail	Pass	Fail	Fail	Pass	Fail	Pass	Fail	Pass	Fail	Fail	Fail	Pass	Fail	Fail	Fail	Fail	Pass	Fail	Fail	Pass	Fail
79	1-2?_C40_55	Fail	Pass	Pass	Pass	Fail	Pass	Fail	Pass	Pass	Pass	Pass	Pass	Pass	Pass	Fail	Fail	Fail	Pass	Pass	Pass	Pass	Fail	Pass	Fail	Fail	Pass	Fail	Pass	Fail	Fail	Pass	Fail	Pass	Pass	Pass	Pass	Fail	Fail	Pass	Fail	Fail	Fail	Pass	Pass	Fail	Fail	Fail	Fail
80	1_C41_63	Fail	Fail	Fail	Pass	Fail	Pass	Fail	Fail	Fail	Pass	Fail	Pass	Pass	Fail	Fail	Pass	Fail	Fail	Pass	Fail	Fail	Fail	Fail	Fail	Fail	Fail	Fail	Pass	Fail	Fail	Pass	Fail	Pass	Fail	Pass	Pass	Fail	Fail	Pass	Fail	Fail	Fail	Fail	Pass	Pass	Fail	Pass	Fail
81	1_C42_71	Fail	Fail	Pass	Pass	Fail	Pass	Fail	Pass	Pass	Pass	Pass	Pass	Pass	Pass	Fail	Fail	Fail	Pass	Pass	Pass	Pass	Fail	Fail	Fail	Fail	Pass	Fail	Pass	Fail	Fail	Pass	Fail	Pass	Pass	Pass	Pass	Fail	Fail	Pass	Fail	Fail	Fail	Fail	Pass	Fail	Pass	Pass	Fail
82	1_C90_79	Fail	Fail	Pass	Pass	Fail	Pass	Fail	Fail	Pass	Pass	Fail	Pass	Pass	Pass	Pass	Pass	Fail	Fail	Pass	Fail	Fail	Fail	Pass	Fail	Fail	Fail	Fail	Pass	Fail	Fail	Pass	Fail	Pass	Fail	Fail	Pass	Fail	Fail	Pass	Fail	Fail	Fail	Fail	Pass	Fail	Pass	Pass	Fail
83	1_C89_87	Fail	Pass	Pass	Pass	Fail	Pass	Fail	Pass	Fail	Pass	Fail	Pass	Fail	Fail	Fail	Fail	Fail	Pass	Pass	Pass	Pass	Fail	Fail	Fail	Fail	Pass	Fail	Pass	Fail	Fail	Pass	Fail	Pass	Pass	Pass	Pass	Fail	Fail	Pass	Fail	Fail	Pass	Fail	Pass	Fail	Pass	Pass	Fail
84	1_C88_95	Fail	Pass	Pass	Pass	Fail	Pass	Fail	Fail	Pass	Pass	Pass	Pass	Pass	Pass	Fail	Fail	Fail	Fail	Pass	Fail	Fail	Fail	Fail	Fail	Fail	Pass	Fail	Pass	Fail	Fail	Pass	Fail	Pass	Fail	Pass	Pass	Fail	Fail	Pass	Fail	Fail	Pass	Fail	Pass	Pass	Pass	Pass	Fail
85	1_C43_8	Fail	Fail	Fail	Pass	Fail	Pass	Fail	Fail	Fail	Pass	Fail	Pass	Pass	Fail	Fail	Fail	Fail	Fail	Pass	Fail	Fail	Fail	Fail	Fail	Fail	Fail	Fail	Pass	Fail	Fail	Pass	Fail	Fail	Fail	Pass	Fail	Fail	Fail	Pass	Fail	Fail	Fail	Fail	Pass	Pass	Pass	Pass	Fail
86	1-2?_C44_16	Pass	Pass	Pass	Pass	Pass	Fail	Pass	Pass	Pass	Pass	Pass	Pass	Pass	Pass	Fail	Fail	Fail	Pass	Pass	Pass	Pass	Fail	Pass	Fail	Pass	Pass	Fail	Pass	Pass	Fail	Pass	Fail	Pass	Pass	Pass	Pass	Fail	Fail	Pass	Fail	Pass	Fail	Fail	Pass	Pass	Pass	Pass	Pass
87	1_C45_24	Fail	Pass	Pass	Pass	Fail	Pass	Fail	Fail	Pass	Pass	Pass	Pass	Pass	Pass	Fail	Fail	Fail	Pass	Pass	Pass	Pass	Fail	Pass	Fail	Fail	Pass	Fail	Pass	Fail	Fail	Pass	Fail	Pass	Fail	Pass	Pass	Fail	Fail	Pass	Fail	Fail	Fail	Fail	Pass	Fail	Pass	Pass	Pass
88	1_C93_32	Fail	Fail	Fail	Pass	Fail	Pass	Pass	Pass	Pass	Pass	Pass	Pass	Pass	Pass	Fail	Fail	Fail	Fail	Pass	Pass	Pass	Fail	Pass	Fail	Pass	Pass	Fail	Pass	Fail	Fail	Pass	Fail	Pass	Pass	Pass	Pass	Fail	Fail	Pass	Fail	Fail	Pass	Fail	Pass	Pass	Pass	Pass	Fail
89	1_C92_40	Fail	Fail	Pass	Pass	Fail	Pass	Pass	Fail	Pass	Pass	Fail	Pass	Fail	Fail	Fail	Fail	Fail	Fail	Fail	Fail	Fail	Fail	Fail	Fail	Fail	Fail	Fail	Pass	Fail	Fail	Pass	Fail	Fail	Fail	Pass	Fail	Fail	Fail	Pass	Fail	Fail	Fail	Fail	Pass	Fail	Pass	Pass	Fail
90	1_C91_48	Fail	Fail	Fail	Pass	Fail	Fail	Fail	Pass	Fail	Pass	Pass	Pass	Fail	Fail	Fail	Fail	Fail	Fail	Pass	Fail	Fail	Fail	Fail	Fail	Fail	Pass	Fail	Pass	Fail	Fail	Pass	Fail	Pass	Pass	Pass	Pass	Fail	Fail	Pass	Pass	Fail	Pass	Fail	Pass	Fail	Fail	Pass	Fail
91	1+ debris_C46_56	Fail	Fail	Pass	Pass	Fail	Pass	Fail	Fail	Pass	Pass	Pass	Pass	Pass	Pass	Fail	Fail	Fail	Fail	Pass	Fail	Pass	Fail	Pass	Fail	Fail	Pass	Fail	Pass	Fail	Fail	Pass	Fail	Pass	Fail	Fail	Pass	Fail	Fail	Pass	Fail	Fail	Fail	Pass	Pass	Fail	Pass	Pass	Fail
92	1_C47_64	Fail	Fail	Pass	Pass	Fail	Pass	Fail	Pass	Pass	Pass	Fail	Pass	Fail	Pass	Fail	Pass	Fail	Fail	Pass	Pass	Pass	Fail	Pass	Fail	Fail	Pass	Fail	Pass	Fail	Fail	Pass	Fail	Fail	Fail	Pass	Pass	Fail	Fail	Pass	Pass	Fail	Fail	Fail	Pass	Fail	Pass	Pass	Fail
93	debris-lots_C48_72	Fail	Pass	Pass	Pass	Pass	Pass	Pass	Pass	Pass	Pass	Pass	Pass	Pass	Pass	Fail	Fail	Fail	Pass	Pass	Pass	Pass	Pass	Pass	Pass	Pass	Pass	Pass	Pass	Fail	Pass	Pass	Fail	Pass	Pass	Pass	Pass	Pass	Pass	Pass	Pass	Fail	Pass	Pass	Pass	Pass	Pass	Pass	Pass
94	1_C96_80	Fail	Fail	Pass	Pass	Fail	Pass	Fail	Fail	Pass	Pass	Fail	Pass	Pass	Pass	Fail	Fail	Fail	Pass	Pass	Fail	Pass	Fail	Fail	Fail	Fail	Fail	Fail	Pass	Fail	Fail	Pass	Fail	Pass	Fail	Pass	Pass	Pass	Fail	Pass	Fail	Fail	Fail	Fail	Pass	Fail	Pass	Pass	Fail
95	1_C95_88	Fail	Fail	Fail	Fail	Fail	Pass	Fail	Fail	Fail	Pass	Fail	Pass	Fail	Fail	Fail	Fail	Fail	Pass	Pass	Fail	Fail	Fail	Fail	Fail	Fail	Fail	Fail	Pass	Fail	Fail	Pass	Fail	Fail	Fail	Pass	Fail	Fail	Fail	Pass	Fail	Fail	Fail	Fail	Pass	Fail	Fail	Pass	Fail
96	1_C94_96	Fail	Fail	Fail	Pass	Fail	Pass	Pass	Fail	Pass	Pass	Pass	Pass	Fail	Pass	Fail	Fail	Fail	Fail	Pass	Fail	Pass	Fail	Pass	Fail	Pass	Fail	Fail	Pass	Fail	Fail	Pass	Fail	Fail	Fail	Fail	Pass	Pass	Fail	Fail	Fail	Fail	Fail	Fail	Pass	Fail	Pass	Pass	Fail
[truncated: 48 more columns]
